# Supplementary material for: Anterior Segment Measurements in Normal Cats Using Ultrasound Biomicroscopy
Source: Vet Sci. 2026 Jan 6;13(1):50. doi: 10.3390/vetsci13010050 (PMC12846405; doi:10.3390/vetsci13010050)
Supplement: Supplementary file 1 [file vetsci-13-00050-s001.zip]

Archive with 4 entries (4 files):
- Supplementary_Table_S2.docx
- __MACOSX/._Supplementary_Table_S2.docx
- Supplementary_Table_S1.docx
- __MACOSX/._Supplementary_Table_S1.docx
